# Supplementary material for: Impaired Nitric Oxide Synthetase Activity in Primary Ciliary Dyskinesia—Data-Driven Hypothesis
Source: J Clin Med. 2023 Sep 16;12(18):6010. doi: 10.3390/jcm12186010 (PMC10531778; doi:10.3390/jcm12186010)
Supplement: Supplementary file 1 [file jcm-12-06010-s001.zip]

Archive with 1 entries (1 files):
- jcm-2555095-supplementary.pdf
